# Supplementary material for: Poly[diaqua­(μ3-1H-benzimidazole-5,6-dicarboxyl­ato-κ4 N 3:O 5,O 6:O 6′)magnesium(II)]
Source: Acta Crystallogr Sect E Struct Rep Online. 2010 Jan 13;66(Pt 2):m151. doi: 10.1107/S1600536810001029 (PMC2979947; doi:10.1107/S1600536810001029)
Supplement: Supplementary file 1 [file e-66-0m151-sup1.cif]

##############################################################################
###                                                                        ###
###        Electronic paper (Acta Crystallographica Section E)             ###
###                                                                        ###
##############################################################################
#                                                                            #
# This CIF contains the data in a paper accepted for publication in Acta     #
# Crystallographica Section E. It conforms to the requirements of Notes      #
# for Authors for Section E, and has been peer reviewed under the auspices   #
# of the IUCr Commission on Journals.                                        #
#                                                                            #
# Full details of the Crystallographic Information File format               #
# are given in the paper "The Crystallographic Information File (CIF):       #
# a New Standard Archive File for Crystallography" by S. R. Hall, F. H.      #
# Allen and I. D. Brown [Acta Cryst. (1991), A47, 655-685].                  #
#                                                                            #
# The current version of the core CIF dictionary is obtainable from          #
# ftp://ftp.iucr.org/pub/cif_core.dic. The current version number is 2.4.    #
#                                                                            #
# Software is freely available for graphical display of the structure(s) in  #
# this CIF.  For information consult the CIF home page http://www.iucr.org/  #
# cif/home.html                                                              #
#                                                                            #
# This file may be used for bona fide research purposes within the           #
# scientific community so long as proper attribution is given to the journal # 
# article from which it was obtained.                                        #
#                                                                            #
##############################################################################
                                             
data_I
_audit_creation_method     SHELXL-97
_chemical_name_systematic
;
Poly[diaqua(\m~3~-1<i>H</i>-benzimidazole-5,6-dicarboxylato-
\k^4^<i>N</i>^3^:<i>O</i>^5^,<i>O</i>^6^:<i>O</i>^6'^)magnesium(II)]
;
_chemical_name_common     ?
_chemical_formula_moiety     'C9 H8 Mg N2 O6'
_chemical_formula_sum     'C9 H8 Mg N2 O6'
_chemical_formula_iupac     '[Mg (C9 H4 N2 O4) (H2 O)2]'
_chemical_formula_weight     264.48
_chemical_melting_point     ?
_symmetry_cell_setting     Monoclinic
_symmetry_space_group_name_H-M     'C c'
_symmetry_space_group_name_Hall     'C -2yc'
loop_
    _symmetry_equiv_pos_as_xyz
    'x, y, z'
    'x, -y, z+1/2'
    'x+1/2, y+1/2, z'
    'x+1/2, -y+1/2, z+1/2'
_cell_length_a     7.4793(15)
_cell_length_b     18.958(4)
_cell_length_c     7.3132(15)
_cell_angle_alpha     90.00
_cell_angle_beta     99.38(3)
_cell_angle_gamma     90.00
_cell_volume     1023.1(4)
_cell_formula_units_Z     4
_cell_measurement_reflns_used     4114
_cell_measurement_theta_min     3.55
_cell_measurement_theta_max     27.48
_cell_measurement_temperature     293(2)
_exptl_crystal_description     block
_exptl_crystal_colour     colourless
_exptl_crystal_size_max     0.30
_exptl_crystal_size_mid     0.25
_exptl_crystal_size_min     0.21
_exptl_crystal_density_diffrn     1.717
_exptl_crystal_density_meas     ?
_exptl_crystal_density_method     'not measured'
_exptl_crystal_F_000     544
_exptl_absorpt_coefficient_mu     0.198
_exptl_absorpt_correction_type     multi-scan
_exptl_absorpt_process_details     '(REQAB; Jacobson, 1998)'
_exptl_absorpt_correction_T_min     0.9429
_exptl_absorpt_correction_T_max     0.9596
_diffrn_ambient_temperature     293(2)
_diffrn_radiation_type     MoK\a
_diffrn_radiation_wavelength     0.71073
_diffrn_radiation_source     'fine-focus sealed tube'
_diffrn_radiation_monochromator     graphite
_diffrn_measurement_device_type     'Rigaku/MSC Mercury CCD'
_diffrn_measurement_method     \w
_diffrn_detector_area_resol_mean     ?
_diffrn_reflns_number     4611
_diffrn_reflns_av_R_equivalents     0.0312
_diffrn_reflns_av_sigmaI/netI     0.0295
_diffrn_reflns_theta_min     3.55
_diffrn_reflns_theta_max     27.49
_diffrn_reflns_theta_full     27.49
_diffrn_measured_fraction_theta_max     0.962
_diffrn_measured_fraction_theta_full     0.962
_diffrn_reflns_limit_h_min     -9
_diffrn_reflns_limit_h_max     9
_diffrn_reflns_limit_k_min     -24
_diffrn_reflns_limit_k_max     24
_diffrn_reflns_limit_l_min     -8
_diffrn_reflns_limit_l_max     9
_diffrn_standards_number     ?
_diffrn_standards_interval_count     ?
_diffrn_standards_interval_time     ?
_diffrn_standards_decay_%     ?
_reflns_number_total     1143
_reflns_number_gt     1096
_reflns_threshold_expression     I>2\s(I)
_refine_ls_structure_factor_coef     Fsqd
_refine_ls_matrix_type     full
_refine_ls_R_factor_all     0.0404
_refine_ls_R_factor_gt     0.0356
_refine_ls_wR_factor_gt     0.0887
_refine_ls_wR_factor_ref     0.0898
_refine_ls_goodness_of_fit_ref     1.055
_refine_ls_restrained_S_all     1.054
_refine_ls_number_reflns     1143
_refine_ls_number_parameters     163
_refine_ls_number_restraints     2
_refine_ls_hydrogen_treatment     constr
_refine_ls_weighting_scheme     calc
_refine_ls_weighting_details
                'calc w=1/[\s^2^(Fo^2^)+(0.04P)^2^+2P] where P=(Fo^2^+2Fc^2^)/3'
_atom_sites_solution_hydrogens     geom
_atom_sites_solution_primary     direct
_atom_sites_solution_secondary     difmap
_refine_ls_shift/su_max     0.000
_refine_ls_shift/su_mean     0.000
_refine_diff_density_max     0.383
_refine_diff_density_min     -0.253
_refine_ls_extinction_method     none
_refine_ls_extinction_coef     ?
loop_
    _atom_type_symbol
    _atom_type_description
    _atom_type_scat_dispersion_real
    _atom_type_scat_dispersion_imag
    _atom_type_scat_source
    'C' 'C' 0.0033 0.0016
                         'International Tables Vol C Tables 4.2.6.8 and 6.1.1.4'
    'H' 'H' 0.0000 0.0000
                         'International Tables Vol C Tables 4.2.6.8 and 6.1.1.4'
    'Mg' 'Mg' 0.0486 0.0363
                         'International Tables Vol C Tables 4.2.6.8 and 6.1.1.4'
    'N' 'N' 0.0061 0.0033
                         'International Tables Vol C Tables 4.2.6.8 and 6.1.1.4'
    'O' 'O' 0.0106 0.0060
                         'International Tables Vol C Tables 4.2.6.8 and 6.1.1.4'
_computing_data_collection     'CrystalStructure (Rigaku/MSC, 2002)'
_computing_cell_refinement     'CrystalStructure (Rigaku/MSC, 2002)'
_computing_data_reduction     'CrystalStructure (Rigaku/MSC, 2002)'
_computing_structure_solution     'SHELXS97 (Sheldrick, 2008)'
_computing_structure_refinement     'SHELXL97 (Sheldrick, 2008)'
_computing_molecular_graphics
                       'ORTEPII (Johnson, 1976) and DIAMOND (Brandenburg, 1999)'
_computing_publication_material     'SHELXL97 (Sheldrick, 2008)'
loop_
    _atom_site_type_symbol
    _atom_site_label
    _atom_site_fract_x
    _atom_site_fract_y
    _atom_site_fract_z
    _atom_site_U_iso_or_equiv
    _atom_site_adp_type
    _atom_site_calc_flag
    _atom_site_refinement_flags
    _atom_site_occupancy
    _atom_site_disorder_assembly
    _atom_site_disorder_group
    Mg Mg1 0.27807(16) 0.68928(5) 0.63241(16) 0.0172(3) Uani d . 1 . .
    O O1 0.4349(4) 0.37147(14) 0.9888(4) 0.0234(5) Uani d . 1 . .
    O O2 0.5047(4) 0.37926(16) 0.7087(4) 0.0317(7) Uani d . 1 . .
    O O3 0.1320(4) 0.28489(12) 0.8699(4) 0.0237(6) Uani d . 1 . .
    O O4 -0.0733(4) 0.28304(12) 0.6132(3) 0.0236(6) Uani d . 1 . .
    N N1 0.0678(5) 0.61142(15) 0.6633(5) 0.0214(6) Uani d . 1 . .
    N N3 -0.2035(5) 0.56134(16) 0.6122(5) 0.0271(7) Uani d . 1 . .
    H H3 -0.3196 0.5577 0.5874 0.033 Uiso calc R 1 . .
    C C1 0.0380(5) 0.31481(16) 0.7326(5) 0.0173(6) Uani d . 1 . .
    C C2 0.0549(5) 0.39389(16) 0.7123(5) 0.0182(7) Uani d . 1 . .
    C C3 -0.1002(5) 0.43318(18) 0.6560(5) 0.0223(7) Uani d . 1 . .
    H H2 -0.2127 0.4116 0.6240 0.027 Uiso calc R 1 . .
    C C4 -0.0816(5) 0.50629(18) 0.6490(5) 0.0206(7) Uani d . 1 . .
    C C5 0.0876(5) 0.53907(17) 0.6828(5) 0.0184(7) Uani d . 1 . .
    C C6 0.2438(5) 0.49930(18) 0.7332(5) 0.0185(7) Uani d . 1 . .
    H H1 0.3574 0.5206 0.7531 0.022 Uiso calc R 1 . .
    C C7 0.2259(4) 0.42738(16) 0.7529(4) 0.0154(6) Uani d . 1 . .
    C C8 0.3985(5) 0.38839(17) 0.8204(5) 0.0173(7) Uani d . 1 . .
    C C9 -0.1073(6) 0.62155(18) 0.6224(6) 0.0262(8) Uani d . 1 . .
    H H9 -0.1599 0.6659 0.6023 0.031 Uiso calc R 1 . .
    O O1W 0.4663(4) 0.65596(14) 0.8537(4) 0.0289(6) Uani d . 1 . .
    H H1W 0.4573 0.6408 0.9598 0.043 Uiso d R 1 . .
    H H2W 0.5355 0.6911 0.8601 0.043 Uiso d R 1 . .
    O O2W 0.1388(5) 0.75021(15) 0.7982(5) 0.0374(8) Uani d . 1 . .
    H H3W 0.0660 0.7342 0.8639 0.056 Uiso d R 1 . .
    H H4W 0.1176 0.7927 0.7704 0.056 Uiso d R 1 . .
loop_
    _atom_site_aniso_label
    _atom_site_aniso_U_11
    _atom_site_aniso_U_22
    _atom_site_aniso_U_33
    _atom_site_aniso_U_12
    _atom_site_aniso_U_13
    _atom_site_aniso_U_23
    Mg1 0.0191(6) 0.0134(4) 0.0184(5) -0.0004(4) 0.0009(4) 0.0004(4)
    O1 0.0186(13) 0.0310(13) 0.0202(12) 0.0004(10) 0.0019(11) 0.0074(10)
    O2 0.0247(16) 0.0462(17) 0.0253(14) 0.0133(12) 0.0075(12) 0.0005(12)
    O3 0.0274(14) 0.0165(11) 0.0235(12) -0.0008(10) -0.0074(11) 0.0006(9)
    O4 0.0281(15) 0.0195(12) 0.0203(13) -0.0067(10) -0.0045(11) 0.0014(9)
    N1 0.0215(16) 0.0167(13) 0.0265(15) 0.0018(11) 0.0058(12) 0.0039(11)
    N3 0.0147(16) 0.0249(14) 0.0400(19) 0.0032(12) -0.0009(14) 0.0065(13)
    C1 0.0195(17) 0.0151(13) 0.0175(16) -0.0016(12) 0.0043(14) -0.0002(11)
    C2 0.0197(18) 0.0150(14) 0.0192(16) -0.0024(12) 0.0008(14) 0.0015(12)
    C3 0.0184(18) 0.0204(16) 0.0274(19) -0.0040(13) 0.0011(15) 0.0023(13)
    C4 0.0151(19) 0.0216(16) 0.0244(18) 0.0023(12) 0.0011(14) 0.0045(13)
    C5 0.0191(17) 0.0160(14) 0.0203(16) -0.0019(12) 0.0035(14) 0.0016(12)
    C6 0.0129(16) 0.0198(15) 0.0224(17) -0.0022(11) 0.0018(14) 0.0008(12)
    C7 0.0151(16) 0.0178(14) 0.0134(14) 0.0002(12) 0.0027(13) -0.0002(11)
    C8 0.0154(17) 0.0154(14) 0.0204(17) -0.0024(11) 0.0007(14) -0.0011(11)
    C9 0.024(2) 0.0208(16) 0.034(2) 0.0068(14) 0.0050(17) 0.0067(14)
    O1W 0.0340(15) 0.0271(13) 0.0225(12) -0.0071(11) -0.0043(12) 0.0052(10)
    O2W 0.0486(19) 0.0219(12) 0.0476(19) 0.0063(12) 0.0251(16) -0.0022(12)
loop_
    _geom_bond_atom_site_label_1
    _geom_bond_atom_site_label_2
    _geom_bond_site_symmetry_2
    _geom_bond_distance
    _geom_bond_publ_flag
    Mg1 N1 . 2.195(3) y
    Mg1 O1 2_564 2.051(3) y
    Mg1 O3 2_564 2.106(3) y
    Mg1 O4 3 2.113(3) y
    Mg1 O1W . 2.063(3) y
    Mg1 O2W . 2.074(3) y
    O1 C8 . 1.259(4) ?
    O2 C8 . 1.241(4) ?
    O3 C1 . 1.263(4) ?
    O4 C1 . 1.257(4) ?
    N1 C9 . 1.310(5) ?
    N1 C5 . 1.384(4) ?
    N3 C9 . 1.345(5) ?
    N3 C4 . 1.383(5) ?
    N3 H3 . 0.8600 ?
    C1 C2 . 1.514(4) ?
    C2 C3 . 1.384(5) ?
    C2 C7 . 1.416(5) ?
    C3 C4 . 1.395(5) ?
    C3 H2 . 0.9300 ?
    C4 C5 . 1.395(5) ?
    C5 C6 . 1.388(5) ?
    C6 C7 . 1.380(5) ?
    C6 H1 . 0.9300 ?
    C7 C8 . 1.499(5) ?
    C9 H9 . 0.9300 ?
    O1W H1W . 0.8401 ?
    O1W H2W . 0.8400 ?
    O2W H3W . 0.8399 ?
    O2W H4W . 0.8400 ?
loop_
    _geom_angle_atom_site_label_1
    _geom_angle_atom_site_label_2
    _geom_angle_atom_site_label_3
    _geom_angle_site_symmetry_1
    _geom_angle_site_symmetry_3
    _geom_angle
    _geom_angle_publ_flag
    O1 Mg1 O1W 2_564 . 81.69(12) ?
    O1 Mg1 O2W 2_564 . 174.71(15) ?
    O1W Mg1 O2W . . 93.18(14) ?
    O1 Mg1 O3 2_564 2_564 85.34(12) ?
    O1W Mg1 O3 . 2_564 166.51(13) ?
    O2W Mg1 O3 . 2_564 99.68(13) ?
    O1 Mg1 O4 2_564 3 95.02(12) ?
    O1W Mg1 O4 . 3 90.61(11) ?
    O2W Mg1 O4 . 3 83.68(12) ?
    O3 Mg1 O4 2_564 3 86.80(11) ?
    O1 Mg1 N1 2_564 . 98.87(12) ?
    O1W Mg1 N1 . . 97.00(12) ?
    O2W Mg1 N1 . . 82.98(13) ?
    O3 Mg1 N1 2_564 . 88.65(12) ?
    O4 Mg1 N1 3 . 164.98(12) ?
    C8 O1 Mg1 . 2_565 126.4(2) ?
    C1 O3 Mg1 . 2_565 139.4(2) ?
    C1 O4 Mg1 . 3_445 130.8(2) ?
    C9 N1 C5 . . 104.8(3) ?
    C9 N1 Mg1 . . 125.8(2) ?
    C5 N1 Mg1 . . 127.6(3) ?
    C9 N3 C4 . . 107.4(3) ?
    C9 N3 H3 . . 126.3 ?
    C4 N3 H3 . . 126.3 ?
    O4 C1 O3 . . 123.8(3) ?
    O4 C1 C2 . . 117.6(3) ?
    O3 C1 C2 . . 118.6(3) ?
    C3 C2 C7 . . 120.4(3) ?
    C3 C2 C1 . . 118.9(3) ?
    C7 C2 C1 . . 120.7(3) ?
    C2 C3 C4 . . 117.5(3) ?
    C2 C3 H2 . . 121.2 ?
    C4 C3 H2 . . 121.3 ?
    N3 C4 C3 . . 133.6(3) ?
    N3 C4 C5 . . 104.4(3) ?
    C3 C4 C5 . . 122.0(3) ?
    N1 C5 C6 . . 129.5(3) ?
    N1 C5 C4 . . 110.1(3) ?
    C6 C5 C4 . . 120.3(3) ?
    C7 C6 C5 . . 118.2(3) ?
    C7 C6 H1 . . 120.9 ?
    C5 C6 H1 . . 120.9 ?
    C6 C7 C2 . . 121.4(3) ?
    C6 C7 C8 . . 115.4(3) ?
    C2 C7 C8 . . 123.2(3) ?
    O2 C8 O1 . . 123.3(3) ?
    O2 C8 C7 . . 117.5(3) ?
    O1 C8 C7 . . 119.0(3) ?
    N1 C9 N3 . . 113.2(3) ?
    N1 C9 H9 . . 123.4 ?
    N3 C9 H9 . . 123.4 ?
    Mg1 O1W H1W . . 133.0 ?
    Mg1 O1W H2W . . 97.9 ?
    H1W O1W H2W . . 111.1 ?
    Mg1 O2W H3W . . 124.6 ?
    Mg1 O2W H4W . . 119.1 ?
    H3W O2W H4W . . 111.8 ?
loop_
    _geom_hbond_atom_site_label_D
    _geom_hbond_atom_site_label_H
    _geom_hbond_atom_site_label_A
    _geom_hbond_site_symmetry_A
    _geom_hbond_distance_DH
    _geom_hbond_distance_HA
    _geom_hbond_distance_DA
    _geom_hbond_angle_DHA
    _geom_hbond_publ_flag
    N3 H3 O1 2_464 0.86 2.29 2.992(4) 138.4 y
    O1W H1W O2 2_565 0.84 1.84 2.651(4) 162.7 y
    O1W H2W O3 3 0.84 1.92 2.734(4) 164.2 y
    O2W H3W O4 2_565 0.84 2.27 3.068(4) 159.9 y
    O2W H4W O2 3_455 0.84 1.87 2.685(4) 164.2 y
data_global
_journal_date_recd_electronic     2009-12-28
_journal_date_accepted     2010-01-08
_journal_name_full     'Acta Crystallographica, Section E'
_journal_year     2010
_journal_volume     66
_journal_issue      2
_journal_page_first     m151
_journal_page_last     m151
_journal_paper_category     QM
_journal_coeditor_code     HY2269
_publ_contact_author_name     'Wen-Dong Song'
_publ_contact_author_address
;
College of Science
Guang Dong Ocean University
Zhanjiang 524088
People's Republic of China
;
_publ_contact_author_email     songwd60@163.com
_publ_contact_author_fax     '86 0759 2383636'
_publ_contact_author_phone     '86 0759 2383559'
_publ_section_title
;\
Poly[diaqua(\m~3~-1<i>H</i>-benzimidazole-5,6-dicarboxylato-\k^4^<i>N</i>^3^:\
<i>O</i>^5^,<i>O</i>^6^:<i>O</i>^6'^)magnesium(II)]
;
loop_
    _publ_author_name
    _publ_author_footnote
    _publ_author_address
    'Hao Wang' .
;
College of Food Science and Technology
Guang Dong Ocean University
Zhanjiang 524088
People's Republic of China
;
    'Xiao-Fei Li' .
;
College of Agriculture
Guang Dong Ocean University
Zhanjiang 524088
People's Republic of China
;
    'Wen-Dong Song' .
;
College of Science
Guang Dong Ocean University
Zhanjiang 524088
People's Republic of China
;
    'Xiao-Tian Ma' .
;
College of Science
Guang Dong Ocean University
Zhanjiang 524088
People's Republic of China
;
    'Juan-Hua Liu' .
;
College of Science
Guang Dong Ocean University
Zhanjiang 524088
People's Republic of China
;
