# Supplementary material for: Poly[diaqua­(μ3-1H-benzimidazole-5,6-dicarboxyl­ato-κ4 N 3:O 5,O 6:O 6′)magnesium(II)]
Source: Acta Crystallogr Sect E Struct Rep Online. 2010 Jan 13;66(Pt 2):m151. doi: 10.1107/S1600536810001029 (PMC2979947; doi:10.1107/S1600536810001029)
Supplement: Supplementary file 2 [file e-66-0m151-Isup2.hkl]

# 
# h,k,l, Fc-squared, Fo-squared, sigma(Fo-squared) and status flag 
# 
data_I
_shelx_title ' 1 in Cc                     New: Cc' 
_shelx_refln_list_code          4 
_shelx_F_calc_maximum      175.26 
_exptl_crystal_F_000       544.00 
_reflns_d_resolution_high  0.7698 
 
loop_ 
 _symmetry_equiv_pos_as_xyz 
 'x, y, z' 
 'x, -y, z+1/2' 
 'x+1/2, y+1/2, z' 
 'x+1/2, -y+1/2, z+1/2' 
 
_cell_length_a     7.4793 
_cell_length_b    18.9580 
_cell_length_c     7.3132 
_cell_angle_alpha  90.000 
_cell_angle_beta   99.380 
_cell_angle_gamma  90.000 
 
_shelx_F_squared_multiplier     1.000 
 
loop_ 
 _refln_index_h 
 _refln_index_k 
 _refln_index_l 
 _refln_F_squared_calc 
 _refln_F_squared_meas 
 _refln_F_squared_sigma 
 _refln_observed_status 
   2   0   0     5019.19     5574.10     56.78 o 
   4   0   0      104.68       84.38      5.36 o 
   6   0   0     2872.76     2873.35     51.36 o 
   3   1   0     1367.32     1460.02     11.88 o 
   5   1   0     2114.85     2119.79    107.24 o 
   7   1   0      487.76      641.32    209.67 o 
   2   2   0     1959.32     1900.50     23.55 o 
   4   2   0      131.85      134.15      3.64 o 
   6   2   0     1162.51     1117.35     47.73 o 
   8   2   0      155.43      491.23    282.67 o 
   1   3   0     4861.01     5090.73     56.15 o 
   3   3   0      993.99     1126.28     13.29 o 
   5   3   0     1503.60     1418.85     13.57 o 
   7   3   0      636.97      616.28     20.82 o 
   0   4   0     1829.11     1879.28     22.09 o 
   2   4   0     9246.69     9795.85    124.61 o 
   4   4   0      809.05      787.93     16.46 o 
   6   4   0      415.59      385.09      5.47 o 
   8   4   0       59.83      151.78     60.09 o 
   1   5   0     3781.15     4006.15     37.34 o 
   3   5   0     5114.04     5390.43     51.51 o 
   5   5   0      851.15      788.34      8.49 o 
   7   5   0      384.83      353.41      7.19 o 
   9   5   0      320.98      397.14     35.09 o 
   0   6   0      304.56      324.61      8.44 o 
   2   6   0     1384.90     1439.74     18.45 o 
   4   6   0     1552.34     1502.75     15.20 o 
   6   6   0      233.04      196.55      4.43 o 
   8   6   0        3.56        5.25      2.34 o 
   1   7   0     6404.17     6872.80     68.70 o 
   3   7   0      621.39      597.60      9.08 o 
   5   7   0      408.51      419.55      9.26 o 
   7   7   0       65.97       67.32      2.95 o 
   9   7   0       19.22       14.24      5.40 o 
   0   8   0      739.81      863.38     19.95 o 
   2   8   0     5021.81     5391.59     53.36 o 
   4   8   0     2327.77     2298.80     22.94 o 
   6   8   0      206.84      197.19      5.91 o 
   8   8   0       49.09       24.92      8.48 o 
   1   9   0     1212.37     1309.76     13.53 o 
   3   9   0        1.44        1.92      1.62 o 
   5   9   0      333.95      347.19      8.82 o 
   7   9   0       87.04       85.56      3.58 o 
   0  10   0     1683.64     1661.37     26.54 o 
   2  10   0      106.31      103.27      4.14 o 
   4  10   0      503.17      467.24      7.59 o 
   6  10   0      669.93      606.20     11.96 o 
   8  10   0      348.67      375.04     11.79 o 
   1  11   0     1014.85      969.31     11.61 o 
   3  11   0     2469.66     2423.78     26.70 o 
   5  11   0      425.93      407.01      8.84 o 
   7  11   0       37.52       43.12      4.20 o 
   0  12   0      836.74      762.14     14.82 o 
   2  12   0      959.97      926.58     12.56 o 
   4  12   0      267.58      267.09      7.71 o 
   6  12   0       53.88       60.32      4.74 o 
   8  12   0       47.88       38.16      9.14 o 
   1  13   0      780.95      731.37     10.85 o 
   3  13   0     1069.17     1026.33     14.69 o 
   5  13   0      546.65      521.71     10.14 o 
   7  13   0      133.38      129.06      7.02 o 
   0  14   0       16.15       18.82      4.42 o 
   2  14   0      769.78      732.73     11.78 o 
   4  14   0     1663.14     1680.18     22.81 o 
   6  14   0      110.66      123.53      6.56 o 
   1  15   0       29.27       26.72      3.60 o 
   3  15   0     1403.07     1391.10     18.61 o 
   5  15   0       45.24       39.91      4.23 o 
   7  15   0        3.93        4.22      2.96 o 
   0  16   0     2269.94     2109.76     35.12 o 
   2  16   0      943.77      919.39     14.10 o 
   4  16   0      355.12      373.76     11.08 o 
   6  16   0      151.97      183.70      7.59 o 
   1  17   0       41.75       30.61      4.19 o 
   3  17   0       31.23       33.65      4.32 o 
   5  17   0      183.82      154.35      6.89 o 
   0  18   0      306.16      280.17     15.34 o 
   2  18   0      447.00      436.73     10.80 o 
   4  18   0      150.64      149.52      7.34 o 
   6  18   0      216.90      247.21      8.85 o 
   1  19   0      224.76      218.82      7.77 o 
   3  19   0      256.66      266.22      8.94 o 
   5  19   0       65.26       70.39      5.89 o 
   0  20   0        4.31        2.68      3.64 o 
   2  20   0      141.85      136.49      6.85 o 
   4  20   0      116.16      126.34      7.47 o 
   1  21   0      184.91      201.79      8.16 o 
   3  21   0      370.28      383.69     11.94 o 
   5  21   0      133.47      153.96     19.01 o 
   0  22   0      101.31      124.48     10.04 o 
   2  22   0       50.49       62.15      6.04 o 
   4  22   0      167.14      169.27     10.38 o 
   1  23   0       36.69       35.54      5.26 o 
   3  23   0       57.57       67.03      6.80 o 
   0  24   0       16.36       15.01      6.37 o 
   2  24   0       57.23       45.08      6.55 o 
  -7   1   1      992.32      950.05     17.86 o 
  -5   1   1     1279.05     1259.47     12.95 o 
  -3   1   1      641.86      695.37      7.23 o 
  -1   1   1     3387.64     3598.52     25.53 o 
   1   1   1     1501.76     1636.39     33.83 o 
   3   1   1      103.89      109.29      4.33 o 
   5   1   1      173.78      170.12      9.54 o 
  -8   2   1      403.11      413.78     17.20 o 
  -6   2   1     1991.99     1945.69     25.47 o 
  -4   2   1      130.63      164.70      3.49 o 
  -2   2   1     1890.83     1921.41     17.87 o 
   0   2   1     4526.46     4587.18     40.43 o 
   2   2   1     2470.83     2457.17     60.63 o 
   4   2   1      943.08      945.59     14.15 o 
   6   2   1      354.52      340.60     19.09 o 
   8   2   1        6.93       15.06      9.98 o 
  -9   3   1       73.01      114.80     29.45 o 
  -7   3   1       49.31       44.08      8.56 o 
  -5   3   1       97.25      100.94      2.90 o 
  -3   3   1      373.96      395.44      5.23 o 
  -1   3   1     6270.11     6487.87     50.52 o 
   1   3   1     5188.47     5335.05    101.14 o 
   3   3   1     1382.14     1392.85     29.57 o 
   5   3   1      379.23      369.78      6.91 o 
   7   3   1      204.58      211.87     14.49 o 
  -8   4   1      151.83      174.80     14.64 o 
  -6   4   1       12.36       10.81      2.08 o 
  -4   4   1      553.07      575.02      7.78 o 
  -2   4   1     6651.09     7054.95     63.42 o 
   0   4   1      153.41      140.15      3.42 o 
   2   4   1      431.52      435.54      9.56 o 
   4   4   1     1520.30     1475.06     15.82 o 
   6   4   1      157.67      156.04     16.54 o 
   8   4   1      306.20      333.73     13.26 o 
  -9   5   1      108.01      118.55      7.67 o 
  -7   5   1      408.18      387.50      6.21 o 
  -5   5   1      272.73      253.70      5.15 o 
  -3   5   1     1879.86     1967.85     16.68 o 
  -1   5   1      586.57      509.30      5.57 o 
   1   5   1      222.19      209.99      5.20 o 
   3   5   1     3811.37     4005.75     53.98 o 
   5   5   1      346.73      156.71     96.85 o 
   7   5   1       65.00       61.04      3.98 o 
   9   5   1       19.78       23.10      6.18 o 
  -8   6   1      168.30      167.73      4.87 o 
  -6   6   1      440.38      451.42      7.59 o 
  -4   6   1     2462.55     2574.78     23.92 o 
  -2   6   1     5771.98     6047.12     53.33 o 
   0   6   1       59.59       54.26      3.08 o 
   2   6   1     1816.55     1947.28     19.77 o 
   4   6   1     3472.12     3477.10     45.41 o 
   6   6   1      781.08      781.32     16.07 o 
   8   6   1        8.51        6.08      4.32 o 
  -9   7   1      351.05      376.59     11.64 o 
  -7   7   1      224.34      219.71     10.11 o 
  -5   7   1       15.05       15.67      2.57 o 
  -3   7   1      581.92      550.13      6.66 o 
  -1   7   1     5600.40     5747.53     55.45 o 
   1   7   1     2007.87     1917.15     18.21 o 
   3   7   1      543.86      440.62      9.60 o 
   5   7   1      631.48      580.60     22.44 o 
   7   7   1      323.58      311.43      7.91 o 
  -8   8   1       51.29       41.56      3.20 o 
  -6   8   1      303.49      277.01      6.72 o 
  -4   8   1      263.46      252.07      5.65 o 
  -2   8   1     1551.08     1515.65     16.11 o 
   0   8   1     5590.90     6069.28     59.01 o 
   2   8   1       57.58       57.57      3.47 o 
   4   8   1      377.75      371.59      9.53 o 
   6   8   1       34.40       13.96      1.58 o 
   8   8   1       50.20       31.15     13.06 o 
  -9   9   1      428.68      451.50     10.70 o 
  -7   9   1      378.70      341.54      6.06 o 
  -5   9   1        4.75        5.10      1.96 o 
  -3   9   1     1147.24     1148.17     11.77 o 
  -1   9   1     6088.42     6516.82     65.06 o 
   1   9   1      595.91      638.87      9.97 o 
   3   9   1      459.65      452.83      8.87 o 
   5   9   1      142.85      174.98      6.25 o 
   7   9   1      293.03      298.70      8.72 o 
  -8  10   1       79.12       77.82      5.89 o 
  -6  10   1      590.63      554.89     10.69 o 
  -4  10   1      526.18      546.02      8.19 o 
  -2  10   1     1230.61     1277.57     13.52 o 
   0  10   1      584.85      526.45      7.47 o 
   2  10   1      224.20      215.73      6.37 o 
   4  10   1     1335.49     1274.04     17.86 o 
   6  10   1      990.51      933.03     15.55 o 
   8  10   1       89.75       89.27      9.54 o 
  -7  11   1      278.94      291.46      8.07 o 
  -5  11   1      369.41      355.85      7.15 o 
  -3  11   1     2162.76     2106.15     19.60 o 
  -1  11   1      129.89      108.70      4.07 o 
   1  11   1     2407.16     2531.82     32.14 o 
   3  11   1     1861.36     1834.07     22.11 o 
   5  11   1      720.83      685.17     11.27 o 
   7  11   1       70.39       78.92      5.56 o 
  -8  12   1        2.25        2.75      2.17 o 
  -6  12   1      705.46      666.48     10.84 o 
  -4  12   1        8.71       11.27      2.52 o 
  -2  12   1      138.75      109.99      4.84 o 
   0  12   1      885.14      849.55     11.17 o 
   2  12   1     2006.77     1871.29     23.42 o 
   4  12   1      169.62      170.33      7.03 o 
   6  12   1      273.13      285.03      8.45 o 
   8  12   1       64.65       40.33     21.74 o 
  -7  13   1       72.17       74.84      7.86 o 
  -5  13   1      774.02      759.55     11.39 o 
  -3  13   1      111.90      115.76      5.02 o 
  -1  13   1      860.82      848.10     11.59 o 
   1  13   1      141.72      130.06      5.38 o 
   3  13   1     2421.49     2358.80     28.34 o 
   5  13   1      400.62      370.70     10.61 o 
   7  13   1       61.93       57.44      5.85 o 
  -6  14   1      310.48      369.13      9.88 o 
  -4  14   1      446.94      444.05      9.08 o 
  -2  14   1      202.58      204.99      7.77 o 
   0  14   1     1256.99     1214.45     15.33 o 
   2  14   1     2022.78     1930.48     27.60 o 
   4  14   1       53.50       42.02      4.77 o 
   6  14   1      402.85      419.29     10.72 o 
  -7  15   1       94.15       88.36     12.28 o 
  -5  15   1      873.80      887.28     13.52 o 
  -3  15   1       73.34       63.48      4.43 o 
  -1  15   1      888.60      890.22     13.59 o 
   1  15   1     1492.84     1446.79     18.61 o 
   3  15   1      646.72      636.79     12.27 o 
   5  15   1        1.97        2.41      1.99 o 
   7  15   1       90.42       98.11      6.61 o 
  -6  16   1      138.28      150.74      6.81 o 
  -4  16   1       57.27       51.40      4.49 o 
  -2  16   1      166.00      164.61      6.13 o 
   0  16   1        9.87       12.51      3.07 o 
   2  16   1      130.36      130.15      6.26 o 
   4  16   1       19.13       23.95      4.30 o 
   6  16   1        0.39        1.12      2.29 o 
  -7  17   1      104.15      116.24      6.46 o 
  -5  17   1      577.54      585.00     11.24 o 
  -3  17   1      370.48      364.66     10.57 o 
  -1  17   1        9.94        8.55      2.76 o 
   1  17   1      514.22      501.11     10.46 o 
   3  17   1      350.26      349.13      9.82 o 
   5  17   1       91.23       84.12      6.91 o 
  -6  18   1      213.62      246.67      8.83 o 
  -4  18   1      107.31      114.04      5.74 o 
  -2  18   1       79.30       87.55      5.57 o 
   0  18   1      256.32      256.64      7.84 o 
   2  18   1      880.39      845.73     14.68 o 
   4  18   1      184.84      194.78     10.84 o 
   6  18   1       71.49       73.15      6.33 o 
  -5  19   1      172.80      177.86      7.70 o 
  -3  19   1       56.71       46.04      7.32 o 
  -1  19   1      443.98      418.59     10.44 o 
   1  19   1      457.35      443.80     11.60 o 
   3  19   1      423.99      442.73     11.61 o 
   5  19   1       89.59       88.64      7.45 o 
  -4  20   1       81.35       83.27      5.77 o 
  -2  20   1       12.73       10.64      3.39 o 
   0  20   1      326.14      294.28     14.45 o 
   2  20   1      255.34      267.59      9.31 o 
   4  20   1      101.59       89.95     25.41 o 
  -5  21   1       43.92       52.20      5.41 o 
  -3  21   1       63.73       57.30      4.97 o 
  -1  21   1      102.55      106.00      8.60 o 
   1  21   1       73.98       71.30      5.98 o 
   3  21   1       92.17       87.61      7.02 o 
  -4  22   1       25.98       25.61      4.60 o 
  -2  22   1      184.21      208.36      9.59 o 
   0  22   1      170.22      192.89      8.32 o 
   2  22   1      290.95      342.55     14.18 o 
   4  22   1      302.48      343.86     24.66 o 
  -3  23   1      238.89      301.89      9.41 o 
  -1  23   1      204.21      210.96      9.00 o 
   1  23   1       97.93      123.46      7.79 o 
   3  23   1      288.90      352.16     12.60 o 
  -2  24   1       56.39       54.39     21.07 o 
   0  24   1       19.48       15.18      4.48 o 
  -8   0   2      195.29      195.55      9.60 o 
  -6   0   2      327.38      318.56      8.76 o 
  -4   0   2     3273.26     3258.45     44.14 o 
  -2   0   2     8069.45     9101.60    108.37 o 
   0   0   2    30716.50    28335.72    675.30 o 
   2   0   2     6540.78     6933.74    131.65 o 
  -9   1   2      126.18      178.12     43.57 o 
  -7   1   2     1319.71     1283.80     45.74 o 
  -5   1   2      664.23      661.36      8.39 o 
  -3   1   2      947.46      917.77     11.59 o 
  -1   1   2    21396.69    22153.96    230.66 o 
   1   1   2     1342.10     1328.62     15.44 o 
   3   1   2      870.34      870.48     18.97 o 
   5   1   2     1563.01     1574.75     33.88 o 
  -8   2   2       84.35      147.97     54.22 o 
  -6   2   2      553.50      540.11      8.14 o 
  -4   2   2     1865.65     1937.98     16.46 o 
  -2   2   2     2861.63     3032.49     33.79 o 
   0   2   2     3874.79     4235.02     35.13 o 
   2   2   2     1970.08     1844.63     28.24 o 
   4   2   2      549.81      538.28     13.09 o 
   6   2   2      358.40     1149.67    503.28 o 
  -9   3   2      237.17      272.06     16.79 o 
  -7   3   2      341.67      345.56     12.41 o 
  -5   3   2      688.15      662.82      7.84 o 
  -3   3   2     5637.65     5891.09     50.98 o 
  -1   3   2      107.87       94.15      2.82 o 
   1   3   2     1233.36     1147.55      9.79 o 
   3   3   2     1805.51     1648.41     43.57 o 
   5   3   2      221.61      247.38     12.57 o 
   7   3   2       11.93       13.17      9.41 o 
  -8   4   2       92.09      101.07      6.82 o 
  -6   4   2     1083.84     1048.30     10.62 o 
  -4   4   2      298.74      306.67      4.45 o 
  -2   4   2      746.35      747.84     11.03 o 
   0   4   2      225.70      213.24      3.38 o 
   2   4   2     6462.09     7312.84     78.91 o 
   4   4   2     2622.68     2731.47     45.07 o 
   6   4   2      337.85      299.40     87.14 o 
   8   4   2       16.17       15.47      6.58 o 
  -9   5   2       54.58      112.74     50.57 o 
  -7   5   2      728.15      713.27     10.70 o 
  -5   5   2       31.74       37.07      2.08 o 
  -3   5   2     5252.59     5505.47     47.01 o 
  -1   5   2      670.79      563.71      5.20 o 
   1   5   2      948.61      831.13      8.64 o 
   3   5   2     3456.40     3538.88     46.74 o 
   5   5   2      231.61      240.59      6.67 o 
   7   5   2       47.65       55.17      6.45 o 
  -8   6   2      155.90      162.54      4.36 o 
  -6   6   2      118.49      103.80      4.52 o 
  -4   6   2      192.33      198.76      4.65 o 
  -2   6   2     3175.92     3259.29     25.70 o 
   0   6   2      246.78      262.74      4.24 o 
   2   6   2      451.84      449.38      6.02 o 
   4   6   2      378.35      365.60      8.78 o 
   6   6   2       35.93       35.13      2.90 o 
   8   6   2      144.72      152.92     10.97 o 
  -9   7   2       90.94       89.77      9.36 o 
  -7   7   2       34.51       31.90      3.59 o 
  -5   7   2      127.12      115.94      4.17 o 
  -3   7   2      405.54      383.17      5.39 o 
  -1   7   2      381.95      398.76      4.80 o 
   1   7   2      725.29      766.20      8.39 o 
   3   7   2       53.79       56.86      2.80 o 
   5   7   2      487.53      472.42     13.39 o 
   7   7   2      143.94      134.76      4.88 o 
  -8   8   2      613.93      554.65     15.03 o 
  -6   8   2      254.46      271.79      5.42 o 
  -4   8   2      171.66      179.80      4.39 o 
  -2   8   2     4638.11     4866.32     55.48 o 
   0   8   2     1326.43     1202.85     11.08 o 
   2   8   2     1073.53     1049.68     13.00 o 
   4   8   2      633.07      592.15      7.98 o 
   6   8   2      683.65      663.42    109.46 o 
   8   8   2       32.30       47.12      6.72 o 
  -9   9   2      143.07      172.43      6.90 o 
  -7   9   2     1290.06     1247.33     14.15 o 
  -5   9   2      464.72      463.33      7.40 o 
  -3   9   2      456.25      460.95      7.79 o 
  -1   9   2      276.84      293.05      4.67 o 
   1   9   2      276.37      239.11      5.49 o 
   3   9   2      371.59      404.33      9.17 o 
   5   9   2      299.43      250.88      5.21 o 
   7   9   2      117.04      123.34      5.80 o 
  -8  10   2       99.14      104.28      4.61 o 
  -6  10   2       11.12       10.57      2.81 o 
  -4  10   2     1310.83     1293.84     14.04 o 
  -2  10   2      209.23      180.33      4.21 o 
   0  10   2     2289.07     2196.05     21.27 o 
   2  10   2      236.79      267.02      6.79 o 
   4  10   2      280.02      272.00      8.88 o 
   6  10   2      604.93      527.53     14.29 o 
   8  10   2      151.25      177.94     13.16 o 
  -7  11   2      333.25      341.07      8.40 o 
  -5  11   2       37.76       37.11      3.02 o 
  -3  11   2      370.87      387.04      6.47 o 
  -1  11   2     1073.36     1021.54     13.96 o 
   1  11   2     1948.65     1814.11     19.78 o 
   3  11   2       82.23       84.89      5.32 o 
   5  11   2     1066.65     1035.31     18.44 o 
   7  11   2      176.06      151.85     27.83 o 
  -8  12   2       22.85       17.43      2.64 o 
  -6  12   2      100.39       91.17      4.65 o 
  -4  12   2      695.28      672.36      9.10 o 
  -2  12   2      616.65      612.50      8.61 o 
   0  12   2      867.66      845.44     11.94 o 
   2  12   2      160.10      157.81      6.17 o 
   4  12   2      133.53      143.98      7.20 o 
   6  12   2       99.71       99.94      3.90 o 
  -7  13   2      152.25      157.67      6.64 o 
  -5  13   2     1776.11     1805.01     20.46 o 
  -3  13   2      553.12      546.10      8.49 o 
  -1  13   2      650.28      618.50      9.33 o 
   1  13   2     1841.25     1720.56     25.24 o 
   3  13   2      683.24      666.23     12.56 o 
   5  13   2      708.43      728.77     17.60 o 
   7  13   2       32.72       28.94      3.94 o 
  -6  14   2       53.55       59.63      4.61 o 
  -4  14   2     2257.83     2246.50     23.56 o 
  -2  14   2      128.42      120.38      6.31 o 
   0  14   2      488.93      463.07      9.45 o 
   2  14   2     3074.96     3020.61     34.70 o 
   4  14   2      248.71      266.35      9.16 o 
   6  14   2       22.53       21.66      2.92 o 
  -7  15   2       62.17       57.77      5.81 o 
  -5  15   2       73.45       77.89      4.42 o 
  -3  15   2     1301.48     1289.36     15.40 o 
  -1  15   2       39.38       40.12      4.10 o 
   1  15   2       55.22       56.23      4.82 o 
   3  15   2     1079.12     1107.76     17.58 o 
   5  15   2       29.12       34.24      5.38 o 
  -6  16   2      129.37      132.90      5.99 o 
  -4  16   2      158.44      175.51      5.79 o 
  -2  16   2      124.30      123.82      4.81 o 
   0  16   2     1832.82     1749.07     21.95 o 
   2  16   2      792.68      784.40     13.57 o 
   4  16   2      301.72      309.64     10.30 o 
   6  16   2      248.82      299.22     10.08 o 
  -5  17   2       70.45       65.00      4.45 o 
  -3  17   2      282.55      290.25      7.09 o 
  -1  17   2      325.69      289.84      8.04 o 
   1  17   2       16.56       15.32      3.37 o 
   3  17   2       40.42       29.13      4.63 o 
   5  17   2      270.69      305.43     17.08 o 
  -6  18   2      301.02      295.63      8.94 o 
  -4  18   2       83.10       75.11      4.97 o 
  -2  18   2      117.87      114.29      4.90 o 
   0  18   2       48.72       44.86      4.37 o 
   2  18   2      413.00      423.35     10.76 o 
   4  18   2       27.86       28.77      5.16 o 
  -5  19   2      110.73      132.63      6.96 o 
  -3  19   2       75.76       79.26      5.08 o 
  -1  19   2      566.45      523.49     13.75 o 
   1  19   2      697.65      708.33     13.47 o 
   3  19   2       27.65       25.24      5.18 o 
   5  19   2        7.58       19.89      5.35 o 
  -4  20   2      169.41      178.61      6.94 o 
  -2  20   2       56.01       65.42      4.84 o 
   0  20   2      106.10      116.60      6.36 o 
   2  20   2      154.56      162.68      8.01 o 
   4  20   2       40.60       46.72      6.33 o 
  -3  21   2       65.44       67.10      5.39 o 
  -1  21   2      353.98      369.97      8.61 o 
   1  21   2      865.89      917.67     17.82 o 
   3  21   2       74.79       75.27      6.96 o 
  -4  22   2      204.86      234.37      8.48 o 
  -2  22   2       11.46       16.19      3.77 o 
   0  22   2      133.72      122.70      9.35 o 
   2  22   2       27.44       33.17      5.42 o 
  -3  23   2       39.18       43.63      5.32 o 
  -1  23   2      117.35      112.69      6.24 o 
   1  23   2       41.82       35.90      7.53 o 
   0  24   2      148.52      159.51      7.37 o 
  -9   1   3      193.18      208.35     13.27 o 
  -7   1   3      341.41      358.91     36.75 o 
  -5   1   3     1622.87     1583.47     14.01 o 
  -3   1   3     1311.71     1282.95      9.75 o 
  -1   1   3      211.69      249.00      4.46 o 
   1   1   3     3361.88     3570.94     33.18 o 
   3   1   3      807.03      743.78      6.43 o 
   5   1   3      641.92     1250.10     47.81 o 
  -8   2   3      108.92      118.45     14.28 o 
  -6   2   3      433.33      399.85      6.39 o 
  -4   2   3     5559.92     6006.44     55.85 o 
  -2   2   3     2882.31     3169.61     67.26 o 
   0   2   3     4650.10     4791.60     44.96 o 
   2   2   3     3170.13     3207.37     36.43 o 
   4   2   3       16.47       20.34      1.43 o 
   6   2   3       16.25       12.29      6.12 o 
  -9   3   3       76.98      151.45     38.50 o 
  -7   3   3      560.15      564.20      7.89 o 
  -5   3   3      626.04      583.83      8.19 o 
  -3   3   3      263.92      263.49      5.06 o 
  -1   3   3     1899.30     1982.44     21.93 o 
   1   3   3     2305.44     2467.24     20.30 o 
   3   3   3     1686.05     1567.01     27.36 o 
   5   3   3       57.07       58.35      9.03 o 
   7   3   3      284.29      326.65     23.62 o 
  -8   4   3      256.00      277.87      6.06 o 
  -6   4   3       36.42       38.16      2.50 o 
  -4   4   3      596.05      552.15      5.92 o 
  -2   4   3     1368.58     1352.70     10.46 o 
   0   4   3       79.87      104.13      2.53 o 
   2   4   3     1436.56     1415.17     14.97 o 
   4   4   3      341.21      339.67     13.20 o 
   6   4   3       52.31       48.60      7.39 o 
   8   4   3      304.11      444.44     61.45 o 
  -9   5   3       66.68       66.73      4.62 o 
  -7   5   3       39.77       35.21      2.54 o 
  -5   5   3     1688.81     1693.01     14.59 o 
  -3   5   3     2189.75     2154.55     15.54 o 
  -1   5   3      703.15      709.84      6.39 o 
   1   5   3     2828.47     2744.76     23.52 o 
   3   5   3     1266.34     1359.69     19.45 o 
   5   5   3      210.77      208.62     11.73 o 
   7   5   3      116.56      267.50     45.95 o 
  -8   6   3       50.88       43.33      3.56 o 
  -6   6   3     1017.91      962.01     25.22 o 
  -4   6   3      924.22      993.34     13.99 o 
  -2   6   3      684.77      576.34      6.71 o 
   0   6   3     1965.71     2036.39     16.68 o 
   2   6   3     2802.13     2898.11     27.10 o 
   4   6   3     1369.64     1058.11    303.57 o 
   6   6   3      726.26      706.64     17.37 o 
   8   6   3        5.09       79.86     65.40 o 
  -9   7   3      132.93      137.87      5.13 o 
  -7   7   3      117.64      125.47      5.04 o 
  -5   7   3      428.37      436.56      7.16 o 
  -3   7   3       31.56       33.62      1.78 o 
  -1   7   3     1172.61     1055.05      9.04 o 
   1   7   3      574.60      552.73      6.84 o 
   3   7   3      357.27      331.80      6.82 o 
   5   7   3      125.55       93.56     30.87 o 
   7   7   3      269.18      238.28     76.17 o 
  -8   8   3       48.62       39.82      2.87 o 
  -6   8   3      113.43      106.53      3.59 o 
  -4   8   3      212.01      219.94      4.70 o 
  -2   8   3       99.52      103.73      2.76 o 
   0   8   3      270.38      286.70      4.90 o 
   2   8   3      137.88      130.43      4.39 o 
   4   8   3      335.68      289.56      6.36 o 
   6   8   3      390.76      347.80     19.25 o 
   8   8   3       11.53        9.46      5.75 o 
  -7   9   3      583.73      557.87      7.48 o 
  -5   9   3      462.33      443.16      7.29 o 
  -3   9   3      378.84      365.16      7.29 o 
  -1   9   3     6099.57     6374.10     59.39 o 
   1   9   3      757.57      721.43      8.99 o 
   3   9   3      163.37      155.17      5.00 o 
   5   9   3      158.04      146.76      9.12 o 
   7   9   3      235.21      250.08     16.68 o 
  -8  10   3       29.65       33.92      3.07 o 
  -6  10   3      767.79      748.94     10.72 o 
  -4  10   3      859.46      894.04     19.68 o 
  -2  10   3     1055.51     1057.25     10.05 o 
   0  10   3      973.13      965.47     10.56 o 
   2  10   3       85.38       93.45      4.03 o 
   4  10   3      742.53      701.48     10.33 o 
   6  10   3       50.56       56.43     12.23 o 
  -7  11   3       71.57       74.35      3.77 o 
  -5  11   3      571.63      570.76     10.49 o 
  -3  11   3      114.43      118.18      3.62 o 
  -1  11   3      689.69      665.09      8.06 o 
   1  11   3     1102.87     1092.32     12.43 o 
   3  11   3       60.95       66.48      3.84 o 
   5  11   3      328.38      330.01     13.53 o 
   7  11   3      132.77      148.86     12.30 o 
  -8  12   3      202.63      196.36      9.37 o 
  -6  12   3      667.06      640.73      9.89 o 
  -4  12   3      102.31      100.01      3.78 o 
  -2  12   3      150.74      156.40      4.56 o 
   0  12   3     1945.12     1933.61     18.78 o 
   2  12   3     1225.46     1232.20     15.53 o 
   4  12   3      122.74      125.52      7.14 o 
   6  12   3      216.69      181.38     19.36 o 
  -7  13   3       77.78       69.02      4.20 o 
  -5  13   3       92.33       95.36      6.09 o 
  -3  13   3      136.00      144.25      4.38 o 
  -1  13   3      448.88      435.17      7.05 o 
   1  13   3      265.13      256.51      6.37 o 
   3  13   3      540.75      530.40      9.87 o 
   5  13   3      197.30      203.16      5.89 o 
   7  13   3        3.34        4.73      4.20 o 
  -6  14   3       61.57       62.53      4.17 o 
  -4  14   3      439.29      437.77      7.57 o 
  -2  14   3      132.87      131.34      4.49 o 
   0  14   3      648.36      622.00      9.12 o 
   2  14   3      397.98      389.88      8.29 o 
   4  14   3      249.29      240.14      7.46 o 
   6  14   3       90.50       57.93     18.08 o 
  -7  15   3       38.07       36.34      3.87 o 
  -5  15   3      106.64      102.19      4.27 o 
  -3  15   3      381.92      401.77      7.96 o 
  -1  15   3      288.74      278.21      6.28 o 
   1  15   3       49.17       44.73      4.00 o 
   3  15   3      204.17      192.48      6.46 o 
   5  15   3      461.33      469.81     14.75 o 
  -6  16   3      151.20      162.64      5.96 o 
  -4  16   3      188.13      198.58      5.87 o 
  -2  16   3      109.15      100.95      7.33 o 
   0  16   3      109.44      110.37      6.07 o 
   2  16   3      216.06      222.57      7.00 o 
   4  16   3       42.17       38.42      4.59 o 
   6  16   3       28.56        9.42      7.63 o 
  -5  17   3       85.99       92.20      5.37 o 
  -3  17   3     1359.96     1354.20     18.10 o 
  -1  17   3      245.20      227.77      6.84 o 
   1  17   3      142.83      148.92      5.93 o 
   3  17   3      801.90      816.49     13.67 o 
   5  17   3      111.50      112.00      7.32 o 
  -6  18   3       43.23       41.56      4.04 o 
  -4  18   3       70.71       69.84      4.60 o 
  -2  18   3      338.39      336.64      7.51 o 
   0  18   3      516.33      517.48      9.56 o 
   2  18   3       87.93       90.98      5.50 o 
   4  18   3      103.04      106.69      6.14 o 
  -5  19   3       64.21       81.28      5.64 o 
  -3  19   3      114.61      125.22      5.70 o 
  -1  19   3       49.16       59.21      4.86 o 
   1  19   3        9.06        9.85      3.07 o 
   3  19   3      336.22      340.74      9.69 o 
  -4  20   3      129.96      143.11      6.37 o 
  -2  20   3       98.54      101.35      5.56 o 
   0  20   3       33.07       34.62      4.05 o 
   2  20   3       17.75       18.82      3.90 o 
   4  20   3      105.78      114.08      8.70 o 
  -3  21   3        5.97        4.06      2.48 o 
  -1  21   3       18.33       18.24      3.55 o 
   1  21   3       88.90      104.46      6.38 o 
   3  21   3      109.63      125.65      7.77 o 
  -2  22   3      223.45      244.61      8.09 o 
   0  22   3      293.64      308.14      9.35 o 
   2  22   3      191.50      229.49      9.13 o 
  -1  23   3      235.86      238.02      9.11 o 
   1  23   3       17.13       34.35      6.35 o 
  -8   0   4      698.73      699.58     24.66 o 
  -6   0   4      233.51      223.65      9.60 o 
  -4   0   4      248.61      277.61     12.80 o 
  -2   0   4     4058.43     4210.09     85.26 o 
   0   0   4     3811.11     3830.99     42.15 o 
   2   0   4      632.41      608.39      9.77 o 
   4   0   4     1660.35     1690.32     53.08 o 
  -9   1   4       51.06      103.76     28.06 o 
  -7   1   4      412.85      440.77     81.63 o 
  -5   1   4      219.54      215.02      3.61 o 
  -3   1   4       54.67       50.96      4.72 o 
  -1   1   4     4677.51     4980.41     78.80 o 
   1   1   4      253.27      257.27      4.99 o 
   3   1   4       72.51       93.32      5.51 o 
  -8   2   4      108.07       97.55      3.88 o 
  -6   2   4      462.66      460.14      7.17 o 
  -4   2   4     1216.39     1194.14     24.52 o 
  -2   2   4     1624.75     1731.80     21.29 o 
   0   2   4     2514.40     2461.10     19.94 o 
   2   2   4      186.83      178.41      4.29 o 
   4   2   4       83.43       91.75      3.41 o 
  -9   3   4      106.11      115.90      5.00 o 
  -7   3   4      395.61      367.17      5.36 o 
  -5   3   4      277.95      276.31      3.44 o 
  -3   3   4     1446.00     1371.85     10.83 o 
  -1   3   4     2045.46     2061.72     17.82 o 
   1   3   4     1080.73     1017.98     10.69 o 
   3   3   4      669.77      672.40     16.62 o 
   5   3   4      632.88     1547.74    347.38 o 
   7   3   4       82.38       82.06     17.32 o 
  -8   4   4      167.02      172.12      4.10 o 
  -6   4   4       10.84       10.41      1.47 o 
  -4   4   4      203.03      193.38      6.24 o 
  -2   4   4      197.45      189.49      4.82 o 
   0   4   4      722.01      735.76      7.35 o 
   2   4   4     1851.83     1911.80     18.10 o 
   4   4   4      261.63      242.78     11.41 o 
   6   4   4      249.67      263.76     18.39 o 
  -9   5   4       22.54       19.58      2.71 o 
  -7   5   4      200.90      211.41     15.40 o 
  -5   5   4      799.60      802.99      8.26 o 
  -3   5   4     1073.70     1027.80     12.84 o 
  -1   5   4     1346.22     1331.60     12.15 o 
   1   5   4      902.58      866.40      9.24 o 
   3   5   4       86.82       80.64      6.86 o 
   5   5   4      371.33      361.94     11.70 o 
   7   5   4      252.39      276.95     18.17 o 
  -8   6   4       68.20       68.94      3.73 o 
  -6   6   4      139.81      132.67      3.75 o 
  -4   6   4       20.69       18.68      1.68 o 
  -2   6   4      212.74      209.18      3.09 o 
   0   6   4      308.99      313.34      4.91 o 
   2   6   4      299.60      301.58      6.49 o 
   4   6   4      343.64      360.15     16.10 o 
   6   6   4      122.51      137.54     42.44 o 
  -7   7   4      460.40      436.94      6.95 o 
  -5   7   4       34.05       26.31      1.90 o 
  -3   7   4       34.74       26.95      2.09 o 
  -1   7   4      188.48      164.07      3.49 o 
   1   7   4      105.99      105.45      4.62 o 
   3   7   4       61.39       56.47      3.43 o 
   5   7   4      114.46      134.23     16.75 o 
   7   7   4       37.45       41.12      6.89 o 
  -8   8   4       91.21       77.73      4.65 o 
  -6   8   4      882.02      881.46     16.23 o 
  -4   8   4      950.81      973.97     13.48 o 
  -2   8   4      587.48      575.67      6.17 o 
   0   8   4     1455.25     1385.34     13.06 o 
   2   8   4      968.20      935.17     11.47 o 
   4   8   4      377.70      371.34      6.68 o 
   6   8   4      667.55      664.42     21.57 o 
  -7   9   4      197.67      195.83      5.79 o 
  -5   9   4      175.97      160.27      3.63 o 
  -3   9   4       98.60       98.02      2.73 o 
  -1   9   4     1578.76     1556.84     14.03 o 
   1   9   4     1560.44     1544.23     15.37 o 
   3   9   4      249.61      238.79      6.55 o 
   5   9   4      751.11      656.50    177.57 o 
   7   9   4       94.27       85.95     30.27 o 
  -8  10   4      125.57      120.10      6.91 o 
  -6  10   4      386.89      378.43      7.62 o 
  -4  10   4      206.11      211.00      3.96 o 
  -2  10   4       20.62       22.82      2.17 o 
   0  10   4      628.17      604.91      8.79 o 
   2  10   4      508.31      465.57      7.70 o 
   4  10   4      381.56      359.36     16.20 o 
   6  10   4       83.18       69.76      9.21 o 
  -7  11   4      253.89      252.79      5.74 o 
  -5  11   4       74.48       69.78      3.59 o 
  -3  11   4      198.42      191.51      4.39 o 
  -1  11   4      761.06      734.62      9.64 o 
   1  11   4     1090.32     1048.03     12.06 o 
   3  11   4      286.70      281.30      7.52 o 
   5  11   4      111.12      125.43      7.98 o 
  -8  12   4       11.79       10.46      4.52 o 
  -6  12   4      157.92      148.46      6.39 o 
  -4  12   4       29.23       25.38      2.22 o 
  -2  12   4       12.54        9.64      2.17 o 
   0  12   4      428.57      409.78      6.82 o 
   2  12   4     1672.67     1624.15     18.53 o 
   4  12   4      190.22      184.99      6.44 o 
   6  12   4       64.31       49.33     19.34 o 
  -7  13   4      130.89      134.29      5.96 o 
  -5  13   4      773.15      800.09      9.73 o 
  -3  13   4     1144.54     1069.34     11.70 o 
  -1  13   4      458.10      456.88      7.80 o 
   1  13   4     1153.62     1142.28     14.68 o 
   3  13   4      627.11      600.24      9.80 o 
   5  13   4      130.98      128.63     15.20 o 
  -6  14   4       33.99       35.05      3.06 o 
  -4  14   4     1526.26     1471.68     16.57 o 
  -2  14   4      275.56      260.75      5.84 o 
   0  14   4      100.17       95.68      4.27 o 
   2  14   4     1653.33     1655.94     19.08 o 
   4  14   4      206.81      212.31      7.08 o 
   6  14   4       54.03       52.08      7.29 o 
  -7  15   4        3.77        4.04      2.30 o 
  -5  15   4      250.07      244.40      6.06 o 
  -3  15   4      100.95      104.46      4.06 o 
  -1  15   4      191.75      183.03      5.26 o 
   1  15   4      647.63      661.08     10.82 o 
   3  15   4      402.07      421.23      9.90 o 
   5  15   4      179.50      207.84     11.82 o 
  -6  16   4        2.81        3.85      2.15 o 
  -4  16   4       71.16       79.09      4.88 o 
  -2  16   4     1663.72     1661.37     19.23 o 
   0  16   4      148.58      156.34      5.74 o 
   2  16   4      169.64      164.95      6.14 o 
   4  16   4      590.49      575.07     11.53 o 
  -5  17   4       29.25       27.06      3.40 o 
  -3  17   4       25.84       27.20      3.90 o 
  -1  17   4      302.17      301.93      7.32 o 
   1  17   4       76.03       66.04      4.91 o 
   3  17   4      124.39      118.09      5.96 o 
  -4  18   4      269.08      262.82      8.46 o 
  -2  18   4      896.49      891.86     12.73 o 
   0  18   4       98.38      107.10      5.16 o 
   2  18   4       15.90       19.90      3.50 o 
   4  18   4      460.67      518.47     12.48 o 
  -5  19   4       52.46       57.07      4.07 o 
  -3  19   4      312.29      316.37      8.62 o 
  -1  19   4      277.01      287.79      7.80 o 
   1  19   4       31.17       29.96      4.09 o 
   3  19   4      353.82      376.34     10.05 o 
  -4  20   4      170.60      183.46      6.83 o 
  -2  20   4        0.60        1.67      1.88 o 
   0  20   4       11.56        9.49      2.97 o 
   2  20   4       17.68       13.27      3.77 o 
  -3  21   4      149.22      144.97      6.65 o 
  -1  21   4      154.72      171.63      6.81 o 
   1  21   4      550.65      609.59     13.03 o 
  -2  22   4      120.02      124.67      7.59 o 
   0  22   4       89.62       95.60      6.57 o 
  -7   1   5      147.07      144.78      6.23 o 
  -5   1   5      307.42      320.59     11.57 o 
  -3   1   5      405.64      409.36     11.64 o 
  -1   1   5     1838.15     1856.73     16.02 o 
   1   1   5      121.42      115.56      3.24 o 
   3   1   5       33.79       24.80      2.27 o 
  -8   2   5      252.89      502.32    149.35 o 
  -6   2   5      220.71      233.16     29.45 o 
  -4   2   5     1058.32     1041.36     41.31 o 
  -2   2   5       30.49       33.40      4.71 o 
   0   2   5     2155.12     2190.13     19.34 o 
   2   2   5      235.58      230.92      5.54 o 
   4   2   5     1860.14     1793.33     22.36 o 
  -7   3   5      873.95      836.31     27.50 o 
  -5   3   5        4.92        0.78      2.92 o 
  -3   3   5      192.50      187.36      7.70 o 
  -1   3   5     2761.44     2736.29     22.84 o 
   1   3   5      374.93      361.99      6.59 o 
   3   3   5     1188.83     1148.55     12.88 o 
   5   3   5       41.11       40.09     11.86 o 
  -8   4   5      410.16      416.33     15.48 o 
  -6   4   5      119.45      113.26      4.81 o 
  -4   4   5       75.28      254.72    155.68 o 
  -2   4   5     1137.61     1099.12      9.26 o 
   0   4   5      264.22      254.71      5.08 o 
   2   4   5      294.41      289.98      7.30 o 
   4   4   5      468.09      470.64     17.72 o 
   6   4   5       12.14      163.25     66.35 o 
  -7   5   5       29.46       22.19      2.32 o 
  -5   5   5      587.01      576.11      9.37 o 
  -3   5   5      405.68      370.03      6.75 o 
  -1   5   5       93.33      100.24      2.99 o 
   1   5   5       45.58       54.86      8.31 o 
   3   5   5      512.10      507.58     33.31 o 
   5   5   5      544.26      545.58     14.71 o 
   7   5   5      356.25      518.22     39.77 o 
  -8   6   5       41.15       47.77      5.88 o 
  -6   6   5      146.28      135.41      3.75 o 
  -4   6   5      415.62      405.87      7.05 o 
  -2   6   5      955.03      940.99      7.63 o 
   0   6   5       62.10       57.01      2.59 o 
   2   6   5     1023.45     1096.33     17.79 o 
   4   6   5      397.27      382.79     14.17 o 
   6   6   5      171.82      179.46     11.86 o 
  -7   7   5      194.70      185.97      5.09 o 
  -5   7   5      620.92      586.25     10.34 o 
  -3   7   5      274.20      293.98      6.48 o 
  -1   7   5      191.33      179.13      3.36 o 
   1   7   5      854.25      846.30     10.67 o 
   3   7   5      368.82      395.08     12.56 o 
   5   7   5       54.79       57.56      8.14 o 
  -8   8   5        2.47        2.27      3.52 o 
  -6   8   5      151.78      137.23      6.55 o 
  -4   8   5      187.28      184.18      3.22 o 
  -2   8   5      988.47      988.99      9.09 o 
   0   8   5      301.69      298.86      5.29 o 
   2   8   5       37.57       34.03      3.21 o 
   4   8   5      533.86      495.10     22.40 o 
   6   8   5       71.05       41.37     17.13 o 
  -7   9   5       59.15       56.25      4.21 o 
  -5   9   5      278.39      268.69      9.13 o 
  -3   9   5       89.75       85.81      2.54 o 
  -1   9   5      501.38      489.60      6.46 o 
   1   9   5      546.01      523.85      9.30 o 
   3   9   5      853.25      849.41     13.23 o 
   5   9   5      404.68      374.39     29.45 o 
  -6  10   5      533.53      544.24      7.21 o 
  -4  10   5      243.44      238.77      4.36 o 
  -2  10   5       23.52       25.92      1.94 o 
   0  10   5      493.90      472.58      8.11 o 
   2  10   5      863.50      829.89     11.64 o 
   4  10   5      102.29       99.78      4.84 o 
   6  10   5       40.63       37.86      8.14 o 
  -7  11   5       59.32       46.99      3.22 o 
  -5  11   5      662.18      646.28      9.09 o 
  -3  11   5      628.08      627.81      7.41 o 
  -1  11   5      221.61      218.48      5.51 o 
   1  11   5      369.57      360.48      7.18 o 
   3  11   5      101.59      111.13      5.47 o 
   5  11   5      313.77      349.58     15.22 o 
  -6  12   5      133.90      122.29      4.10 o 
  -4  12   5      823.88      779.29     11.68 o 
  -2  12   5       41.44       36.09      2.51 o 
   0  12   5      636.30      633.92      8.86 o 
   2  12   5        3.06        2.51      2.03 o 
   4  12   5       22.76       21.87      3.49 o 
  -7  13   5      104.60       84.34      5.45 o 
  -5  13   5      183.42      186.05      4.77 o 
  -3  13   5       21.44       18.90      2.01 o 
  -1  13   5      138.08      138.16      4.26 o 
   1  13   5      490.18      486.33      8.59 o 
   3  13   5       97.43       84.42      5.98 o 
   5  13   5       26.81       21.94     10.09 o 
  -6  14   5        6.05        3.59      1.86 o 
  -4  14   5      496.98      475.68      7.11 o 
  -2  14   5       46.79       46.49      3.37 o 
   0  14   5      230.65      229.26      5.99 o 
   2  14   5      235.20      239.61      7.46 o 
   4  14   5      123.78      132.68      8.55 o 
  -5  15   5      130.59      129.31      5.85 o 
  -3  15   5      536.73      545.74      7.50 o 
  -1  15   5      729.38      719.90     10.12 o 
   1  15   5      168.37      159.57      5.53 o 
   3  15   5       83.64       86.16      4.92 o 
  -6  16   5       29.91       22.36      2.55 o 
  -4  16   5      251.90      248.51      5.61 o 
  -2  16   5      255.70      265.05      6.29 o 
   0  16   5        0.30        1.20      1.73 o 
   2  16   5       96.79      101.69      5.16 o 
   4  16   5       30.83       27.08      4.48 o 
  -5  17   5       62.32       66.05      3.74 o 
  -3  17   5      287.41      285.91      7.51 o 
  -1  17   5      403.42      409.37      8.06 o 
   1  17   5      108.60      106.89      5.38 o 
   3  17   5      272.98      274.44      8.10 o 
  -4  18   5       14.32       21.31      3.83 o 
  -2  18   5       33.21       32.58      3.90 o 
   0  18   5      257.92      262.66      7.88 o 
   2  18   5      167.85      162.03      6.99 o 
  -3  19   5       45.22       45.29      4.62 o 
  -1  19   5      117.22      137.80      5.80 o 
   1  19   5       97.48      107.08      5.61 o 
  -2  20   5       19.75       14.61      3.39 o 
   0  20   5      140.37      147.92      6.53 o 
  -8   0   6      603.65      593.05     29.36 o 
  -2   0   6     5152.72     5006.60    115.00 o 
   0   0   6      835.37      809.24     11.79 o 
   2   0   6      473.98      533.39     16.56 o 
   4   0   6      520.70      521.91     11.10 o 
  -7   1   6      130.01      193.86     17.13 o 
  -1   1   6       93.89       87.23      3.53 o 
   1   1   6      119.60      106.22      3.92 o 
   3   1   6      258.20      255.74      5.24 o 
  -8   2   6       32.78      330.54    234.23 o 
  -6   2   6      337.15      348.75     21.46 o 
  -4   2   6      157.01      354.78     19.01 o 
  -2   2   6      526.86     2348.86   2149.18 o 
   0   2   6      150.74      151.15      3.59 o 
   2   2   6      754.23      734.28     10.31 o 
   4   2   6      346.59      338.97      9.03 o 
   6   2   6       22.72      374.35     28.04 o 
  -7   3   6      287.40      377.51     50.53 o 
  -5   3   6       54.01       43.48     10.16 o 
  -3   3   6      704.91      709.15     18.01 o 
  -1   3   6     1929.89     1798.46     22.26 o 
   1   3   6      360.58      356.43      6.07 o 
   3   3   6      763.26      843.66    112.50 o 
   5   3   6      376.25      692.43     42.91 o 
  -8   4   6        4.25        2.01      4.19 o 
  -6   4   6      254.81      443.49    217.10 o 
  -4   4   6      256.64      258.19     12.19 o 
  -2   4   6      901.90      875.87     13.90 o 
   0   4   6      389.87      368.50      6.87 o 
   2   4   6       63.80       65.08      3.90 o 
   4   4   6       22.10       17.49      2.96 o 
   6   4   6       46.31       52.38      8.27 o 
  -7   5   6       12.82      181.13    130.99 o 
  -5   5   6      746.52      723.04     17.09 o 
  -3   5   6      306.76      303.80     16.90 o 
  -1   5   6       57.06       51.03      2.48 o 
   1   5   6       28.81       30.13      2.70 o 
   3   5   6     1210.13     1196.27     16.81 o 
   5   5   6       74.09      148.16     54.84 o 
  -8   6   6      136.07      130.87     11.88 o 
  -6   6   6      136.95      181.48     30.04 o 
  -4   6   6        6.68        7.14      3.79 o 
  -2   6   6      139.83      146.41      3.80 o 
   0   6   6       30.48       33.87      2.91 o 
   2   6   6        7.29        6.32      4.02 o 
   4   6   6      251.88      245.34     23.58 o 
   6   6   6       30.52       35.69      7.24 o 
  -7   7   6      179.07      179.55     10.56 o 
  -5   7   6      242.15      227.48     11.33 o 
  -3   7   6      412.22      389.13     10.29 o 
  -1   7   6       85.00       88.57      2.69 o 
   1   7   6       81.47       85.07      4.62 o 
   3   7   6      145.54      126.26     25.31 o 
   5   7   6        2.73        0.37      2.30 o 
  -6   8   6      127.62      125.00      9.26 o 
  -4   8   6     1469.49     1435.35     32.89 o 
  -2   8   6      425.38      402.11      5.71 o 
   0   8   6      374.11      357.65      5.29 o 
   2   8   6      625.21      596.27     11.09 o 
   4   8   6      528.31      518.72     18.46 o 
  -7   9   6       71.30       44.95     18.77 o 
  -5   9   6      170.45      163.09      5.17 o 
  -3   9   6      492.36      481.16      5.10 o 
  -1   9   6      157.81      158.06      4.00 o 
   1   9   6      112.35      105.41      4.62 o 
   3   9   6       52.86       52.20      6.05 o 
   5   9   6       66.67       38.57     37.92 o 
  -6  10   6      104.38       94.15      9.99 o 
  -4  10   6       67.76       69.76      2.59 o 
  -2  10   6      233.71      224.31      3.82 o 
   0  10   6       18.97       23.39      2.37 o 
   2  10   6      513.59      486.76      9.53 o 
   4  10   6       58.78       48.25      6.92 o 
  -7  11   6       48.24       49.41      8.47 o 
  -5  11   6      649.53      616.65     15.29 o 
  -3  11   6      237.76      214.64      4.25 o 
  -1  11   6      428.02      412.22      6.29 o 
   1  11   6      245.15      243.56      5.82 o 
   3  11   6       72.58       65.73      9.00 o 
   5  11   6       26.38       27.84      6.99 o 
  -6  12   6      194.86      187.77     13.20 o 
  -4  12   6      193.81      179.48      3.81 o 
  -2  12   6      261.20      249.82      6.02 o 
   0  12   6      143.46      137.06      5.20 o 
   2  12   6      505.51      476.30     10.44 o 
   4  12   6       16.74        7.33      4.04 o 
  -5  13   6       62.59       52.60      4.90 o 
  -3  13   6      200.23      209.11      4.68 o 
  -1  13   6      358.92      357.23      6.81 o 
   1  13   6     1051.23     1053.86     15.29 o 
   3  13   6       45.69       34.88      3.66 o 
  -6  14   6       32.03       29.69      7.85 o 
  -4  14   6       23.15       18.44      2.18 o 
  -2  14   6      414.38      413.40      6.89 o 
   0  14   6      105.65      116.77      5.35 o 
   2  14   6      515.59      512.92     10.13 o 
   4  14   6       24.93       15.97      4.39 o 
  -5  15   6      247.92      236.28      7.18 o 
  -3  15   6       27.83       29.34      2.86 o 
  -1  15   6       20.47       15.14      2.68 o 
   1  15   6      187.36      190.46      5.92 o 
   3  15   6       22.04       21.81      3.56 o 
  -4  16   6      327.79      318.24      6.64 o 
  -2  16   6      528.12      527.58      8.49 o 
   0  16   6      446.08      455.33      8.93 o 
   2  16   6        3.46        2.64      2.28 o 
  -3  17   6        4.34        5.07      2.19 o 
  -1  17   6        6.43        7.14      2.23 o 
   1  17   6       23.62       22.13      3.48 o 
  -2  18   6      372.84      387.81      8.88 o 
   0  18   6      111.79      122.07      5.74 o 
  -1  19   6      307.56      317.74      9.05 o 
  -1   1   7       69.99       66.63      1.84 o 
   1   1   7     1511.75     1601.87     79.90 o 
   3   1   7        2.15        0.41      1.98 o 
  -4   2   7      255.85      254.92     13.17 o 
  -2   2   7      551.47      728.75     27.10 o 
   0   2   7      659.73      633.35      7.70 o 
   2   2   7      304.45      295.64      6.58 o 
   4   2   7      236.16      266.32     25.97 o 
  -7   3   7      250.46      298.08     50.16 o 
  -5   3   7      278.52      475.67    115.00 o 
  -3   3   7       11.66       14.02      5.20 o 
  -1   3   7       92.26       86.68      2.71 o 
   1   3   7      359.43      343.66      5.67 o 
   3   3   7      133.71      139.76      4.80 o 
  -6   4   7      117.21      156.12     12.74 o 
  -4   4   7      235.43      427.94     37.92 o 
  -2   4   7      710.44      719.38     19.13 o 
   0   4   7      206.71      207.68      4.11 o 
   2   4   7      168.09      167.03      9.61 o 
   4   4   7       23.34       15.94      4.17 o 
  -7   5   7       22.63       23.39      7.90 o 
  -5   5   7       45.06      207.92     34.44 o 
  -3   5   7      196.60      195.97     11.82 o 
  -1   5   7      153.49      144.02      3.21 o 
   1   5   7      207.70      198.34      5.74 o 
   3   5   7       26.34       21.03      3.85 o 
   5   5   7       98.50       86.95     18.44 o 
  -6   6   7       70.62       74.31     10.49 o 
  -4   6   7      320.18      344.95     13.08 o 
  -2   6   7      598.33      594.03      7.99 o 
   0   6   7      262.63      230.46      5.86 o 
   2   6   7      521.69      513.32      9.67 o 
   4   6   7      226.52      244.37     10.65 o 
  -7   7   7       59.51       61.34     10.78 o 
  -5   7   7       32.37       31.82      6.38 o 
  -3   7   7      983.57      986.85     27.85 o 
  -1   7   7       40.31       40.51      2.85 o 
   1   7   7       23.25       25.03      2.52 o 
   3   7   7      244.95      243.96      7.16 o 
  -6   8   7        2.92        7.51      4.74 o 
  -4   8   7       28.07       30.96      6.21 o 
  -2   8   7      155.28      146.83      3.36 o 
   0   8   7      187.37      169.32      4.17 o 
   2   8   7       81.33       85.58      5.04 o 
   4   8   7       76.14       68.08      6.09 o 
  -5   9   7        2.24        2.08      3.49 o 
  -3   9   7      133.13      140.30     15.56 o 
  -1   9   7      156.08      144.69      3.86 o 
   1   9   7      131.20      141.02      8.31 o 
   3   9   7       70.71       48.64     23.43 o 
  -6  10   7      206.11      168.01     50.94 o 
  -4  10   7       48.25       49.05      6.34 o 
  -2  10   7      314.92      311.44      9.09 o 
   0  10   7      149.84      139.04      5.02 o 
   2  10   7      139.08      146.55      6.89 o 
  -5  11   7      587.35      596.55     24.96 o 
  -3  11   7        7.15        6.09      2.29 o 
  -1  11   7      174.74      176.56      5.05 o 
   1  11   7      552.90      518.56     10.27 o 
   3  11   7       51.34       54.59      6.28 o 
  -4  12   7      421.72      416.82     18.75 o 
  -2  12   7      172.86      161.15      4.39 o 
   0  12   7      626.08      619.94      9.90 o 
   2  12   7        8.81        6.42      2.28 o 
  -5  13   7        2.57        4.80      5.65 o 
  -3  13   7      174.15      159.29      6.43 o 
  -1  13   7       48.14       50.39      3.17 o 
   1  13   7      241.21      240.98      7.09 o 
  -4  14   7      204.29      199.50     20.70 o 
  -2  14   7      234.19      226.95      5.10 o 
   0  14   7      414.07      416.67      8.51 o 
   2  14   7       70.67       59.74      5.42 o 
  -3  15   7      168.15      150.75      7.29 o 
  -1  15   7       37.74       39.46      3.00 o 
   1  15   7      121.67      115.85      5.99 o 
  -2  16   7      153.16      150.09      5.29 o 
   0  16   7       17.96       13.25      2.99 o 
   0   0   8      942.09      962.99     51.75 o 
   2   0   8      677.27      674.74     19.20 o 
  -5   1   8      197.76      350.26     25.22 o 
  -1   1   8       51.65       48.97      2.44 o 
   1   1   8      227.69      199.70      8.12 o 
   3   1   8      104.08       96.37      6.21 o 
  -4   2   8       30.41       47.81     12.05 o 
  -2   2   8      316.31      362.54     80.27 o 
   0   2   8      191.88      194.58      6.58 o 
   2   2   8      127.31      147.72     28.80 o 
  -5   3   8      113.14      242.94     49.12 o 
  -3   3   8       53.07      351.88    229.99 o 
  -1   3   8      170.67      155.98      4.45 o 
   1   3   8       74.67       90.61      3.47 o 
   3   3   8       76.21       77.27     13.65 o 
  -6   4   8       11.59       28.79     30.49 o 
  -4   4   8       13.86       15.22      7.64 o 
  -2   4   8      177.66      187.06     12.05 o 
   0   4   8      137.55      142.75      3.31 o 
   2   4   8      168.00      153.31      5.20 o 
  -5   5   8      143.31      214.81     18.08 o 
  -3   5   8       78.60       77.17      9.64 o 
  -1   5   8      515.30      503.92     14.54 o 
   1   5   8       42.71       39.69      2.68 o 
   3   5   8       55.15       63.55     13.56 o 
  -4   6   8       59.70       56.10      9.42 o 
  -2   6   8        5.80        8.54      5.11 o 
   0   6   8      135.63      142.28      4.04 o 
   2   6   8       44.66       50.59      7.03 o 
  -5   7   8       82.03       88.21     11.94 o 
  -3   7   8        2.85        5.13      4.87 o 
  -1   7   8      574.88      543.79      8.45 o 
   1   7   8       38.97       34.05      8.13 o 
   3   7   8       78.40       62.22      6.97 o 
  -4   8   8       53.43       48.01      9.59 o 
  -2   8   8      332.86      307.38     18.82 o 
   0   8   8      305.41      308.19      6.91 o 
   2   8   8       13.15       10.47      2.62 o 
  -5   9   8      117.20      109.02     10.92 o 
  -3   9   8       60.15       53.09      7.45 o 
  -1   9   8       40.69       33.65      4.84 o 
   1   9   8      219.51      212.17      8.72 o 
  -4  10   8        2.27        0.77      3.05 o 
  -2  10   8      212.50      202.37     60.72 o 
   0  10   8      150.46      139.09      5.90 o 
   2  10   8       10.47       11.69      3.38 o 
  -3  11   8       10.60       15.25      6.52 o 
  -1  11   8      256.92      242.91      9.00 o 
   1  11   8       45.41       38.51      4.56 o 
  -2  12   8       31.10       15.81      8.66 o 
   0  12   8       33.71       25.22      3.32 o 
  -1  13   8       22.85       24.80      3.87 o 
  -3   1   9      221.50      409.55     26.16 o 
  -1   1   9      163.52      384.14     28.42 o 
   1   1   9      175.32      264.10     29.00 o 
  -2   2   9      373.40      389.97     23.71 o 
   0   2   9       45.56       83.38     15.06 o 
  -3   3   9       64.48      268.20     23.15 o 
  -1   3   9       98.55       83.57     12.99 o 
   1   3   9       77.21       84.80      6.90 o 
  -4   4   9       24.28       25.72      8.31 o 
  -2   4   9      315.22      312.81     23.53 o 
   0   4   9      105.84      116.50     12.99 o 
  -3   5   9       38.95       72.65     21.27 o 
  -1   5   9       40.88       41.59     10.73 o 
  -2   6   9      361.89      491.23     29.36 o 
   0   6   9       82.68       61.54     10.92 o 
  -1   7   9      106.30       93.92     16.00 o 
                                                 
